# Supplementary material for: CSI: Contrastive data Stratification for Interaction prediction and its application to compound–protein interaction prediction
Source: Bioinformatics. 2023 Jul 25;39(8):btad456. doi: 10.1093/bioinformatics/btad456 (PMC10423023; doi:10.1093/bioinformatics/btad456)
Supplement: btad456_Supplementary_Data [file btad456_supplementary_data.zip]

Archive with 11 entries (8 files):
- CSI_Bioinformatics_Supplementary_final.pdf
- CSI-Bioinformatics-Supplementary_final.zip
- CSI-Bioinformatics-Supplementary_final/
- CSI-Bioinformatics-Supplementary_final/package/
- CSI-Bioinformatics-Supplementary_final/package/natbib.bst
- CSI-Bioinformatics-Supplementary_final/package/natbib.sty
- CSI-Bioinformatics-Supplementary_final/references.bib
- CSI-Bioinformatics-Supplementary_final/main.tex
- CSI-Bioinformatics-Supplementary_final/figs/
- CSI-Bioinformatics-Supplementary_final/figs/res_scale.png
- CSI-Bioinformatics-Supplementary_final/figs/baseline.png
