# Supplementary material for: CSI: Contrastive data Stratification for Interaction prediction and its application to compound–protein interaction prediction
Source: Bioinformatics. 2023 Jul 25;39(8):btad456. doi: 10.1093/bioinformatics/btad456 (PMC10423023; doi:10.1093/bioinformatics/btad456)
Supplement: btad456_Supplementary_Data [file btad456_supplementary_data.zip › CSI-Bioinformatics-Supplementary_final/references.bib]

@article{landrum2013rdkit,
  title={Rdkit documentation},
  author={Landrum, Greg},
  journal={Release},
  volume={1},
  number={1-79},
  pages={4},
  year={2013}
}

@article{kipf2016semi,
  title={Semi-supervised classification with graph convolutional networks},
  author={Kipf, Thomas N and Welling, Max},
  journal={arXiv preprint arXiv:1609.02907},
  year={2016}
}

@article{nguyen2021graphdta,
  title={GraphDTA: Predicting drug--target binding affinity with graph neural networks},
  author={Nguyen, Thin and Le, Hang and Quinn, Thomas P and Nguyen, Tri and Le, Thuc Duy and Venkatesh, Svetha},
  journal={Bioinformatics},
  volume={37},
  number={8},
  pages={1140--1147},
  year={2021},
  publisher={Oxford Academic}
}

@article{ozturk2018deepdta,
  title={DeepDTA: deep drug--target binding affinity prediction},
  author={{\"O}zt{\"u}rk, Hakime and {\"O}zg{\"u}r, Arzucan and Ozkirimli, Elif},
  journal={Bioinformatics},
  volume={34},
  number={17},
  pages={i821--i829},
  year={2018},
  publisher={Oxford University Press}
}

@article{ozturk2019widedta,
  title={WideDTA: prediction of drug-target binding affinity},
  author={{\"O}zt{\"u}rk, Hakime and Ozkirimli, Elif and {\"O}zg{\"u}r, Arzucan},
  journal={arXiv preprint arXiv:1902.04166},
  year={2019}
}

@phdthesis{he2016simboost,
  title={SimBoost: A Read-Across Approach for Drug-Target Interaction Prediction Using Gradient Boosting Machines},
  author={He, Tong},
  year={2016},
  school={Applied Sciences: School of Computing Science}
}

@article{cichonska2017computational,
  title={Computational-experimental approach to drug-target interaction mapping: a case study on kinase inhibitors},
  author={Cichonska, Anna and Ravikumar, Balaguru and Parri, Elina and Timonen, Sanna and Pahikkala, Tapio and Airola, Antti and Wennerberg, Krister and Rousu, Juho and Aittokallio, Tero},
  journal={PLoS computational biology},
  volume={13},
  number={8},
  pages={e1005678},
  year={2017},
  publisher={Public Library of Science San Francisco, CA USA}
}
